# Supplementary material for: Association Between Serum Phosphorus and 28-Day Mortality in Patients with Bloodstream Infection: Potential Prognostic Implication Beyond Renal Function and Clinical Severity
Source: Pathogens. 2026 May 20;15(5):553. doi: 10.3390/pathogens15050553 (PMC13209206; doi:10.3390/pathogens15050553)
Supplement: Supplementary file 1 [file pathogens-15-00553-s001.zip]

Archive with 5 entries (4 files):
- Supplementary materials/Supplementary Figures S1-S5.pdf
- Supplementary materials/Supplementary Table S3.xls
- Supplementary materials/Supplementary_Table_S1.xls
- Supplementary materials/Supplementary_Table_S2.xls
- Supplementary materials/
