# Supplementary material for: Association Between Serum Phosphorus and 28-Day Mortality in Patients with Bloodstream Infection: Potential Prognostic Implication Beyond Renal Function and Clinical Severity
Source: Pathogens. 2026 May 20;15(5):553. doi: 10.3390/pathogens15050553 (PMC13209206; doi:10.3390/pathogens15050553)
Supplement: Supplementary file 1 [file pathogens-15-00553-s001.zip › Supplementary materials/Supplementary Table S3.xls]

## Sheet: 左侧加起来也不=199,
Supplementary Table S3. Microbiological characteristics and resistance profiles of the bloodstream infection cohort stratified by serum phosphorus levels.
Pathogen Category	Control (n=199)	Hyperphosphatemia (n=15)	P value
Specific Pathogens (Sum = N)
Escherichia coli	38 (19.1%)	1 (6.7%)	0.316
Klebsiella pneumoniae	37 (18.6%)	0 (0.0%)	0.079
Acinetobacter baumannii	5 (2.5%)	0 (0.0%)	1
Pseudomonas aeruginosa	6 (3.0%)	1 (6.7%)	0.403
Other Gram-negative bacilli**	7 (3.5%)	1 (6.7%)	0.446
Staphylococcus	47 (23.6%)	5 (33.3%)	0.367
Enterococcus	26 (13.1%)	1 (6.7%)	0.699
Streptococcus	9 (4.5%)	2 (13.3%)	0.175
Gram-positive bacilli	7 (3.5%)	3 (20.0%)	0.025
Candida	15 (7.5%)	1 (6.7%)	1
Anaerobic bacteria	2 (1.0%)	0 (0.0%)	1
Total	199 (100%)	15 (100%)	-
Notes: P values were calculated using Fisher's exact test. ** Other Gram-negative bacilli represent cases where species-level identification could not be completed, primarily due to clinical outcomes (including early mortality or discharge) or technical limitations occurring shortly after the preliminary blood culture report.
