# Supplementary material for: Association Between Serum Phosphorus and 28-Day Mortality in Patients with Bloodstream Infection: Potential Prognostic Implication Beyond Renal Function and Clinical Severity
Source: Pathogens. 2026 May 20;15(5):553. doi: 10.3390/pathogens15050553 (PMC13209206; doi:10.3390/pathogens15050553)
Supplement: Supplementary file 1 [file pathogens-15-00553-s001.zip › Supplementary materials/Supplementary_Table_S1.xls]

## Sheet: Supplementary_Table_S1
Supplementary Table S1. Association between continuous serum phosphorus and 28-day mortality using Firth’s penalized likelihood regression.
Variable	OR (95% CI)	P value
Serum phosphorus (per 0.5 mmol/L increase)	1.34 (1.07–1.74)	0.01
Note: The odds ratio (OR) and 95% confidence interval (CI) were estimated using Firth’s penalized likelihood regression. Serum phosphorus was modeled as a continuous variable (per 0.5 mmol/L increment, which approximates the standard deviation of serum phosphorus in the overall cohort) and was adjusted for age, sex, and eGFR. This model ensures the prognostic signal of phosphorus is independent o…
