# Supplementary material for: Association Between Serum Phosphorus and 28-Day Mortality in Patients with Bloodstream Infection: Potential Prognostic Implication Beyond Renal Function and Clinical Severity
Source: Pathogens. 2026 May 20;15(5):553. doi: 10.3390/pathogens15050553 (PMC13209206; doi:10.3390/pathogens15050553)
Supplement: Supplementary file 1 [file pathogens-15-00553-s001.zip › Supplementary materials/Supplementary_Table_S2.xls]

## Sheet: Supplementary_Table_S2
Supplementary Table S2. Fine–Gray competing risk model for the association between hyperphosphatemia (≥2.2 mmol/L) and 28-day mortality.
Variable	sHR (95% CI)	P_value
Hyperphosphatemia (P >= 2.2 mmol/L)	4.62 (2.01 - 10.63)	3e-04
eGFR	1 (0.99 - 1.01)	0.92
Note: Subdistribution hazard ratios (sHRs) and 95% confidence intervals (CIs) were estimated using the Fine-Gray competing risk model. Survival with early discharge within 28 days was treated as the competing event to account for the abbreviated hospital stay in the hyperphosphatemia group. Hyperphosphatemia was defined as serum phosphorus ≥ 2.2 mmol/L. The model was adjusted for baseline estimat…
